# Supplementary material for: The gut microbiome is associated with behavioural task in honey bees
Source: Insectes Soc. 2018 May 19;65(3):419–29. doi: 10.1007/s00040-018-0624-9 (PMC6061168; doi:10.1007/s00040-018-0624-9)
Supplement: Supplementary file 1 — Table S1. Summary of sampling design in behaviour experiment. (XLSX 30 KB) [file 40_2018_624_MOESM1_ESM.xlsx]

## Sheet: Sheet1
Environment exposure level	Colony	Behaviour	Individual
Local	A	Food processor	APM01
			APM02
			APM03
			APM04
			APM05
			APM06
		Forager	APM07
			APM08
			APM09
			APM10
		Nurse	APM11
			APM12
			APM13
			APM14
	B	Food processor	APM16
			APM17
			APM18
			APM19
			APM20
		Forager	APM21
			APM22
			APM23
			APM24
			APM25
		Nurse	APM26
			APM27
			APM28
			APM29
			APM30
	C	Food processor	APM31
			APM32
			APM33
			APM34
			APM35
		Forager	APM36
			APM37
			APM38
			APM39
			APM40
		Nurse	APM41
			APM42
			APM43
			APM45
	D	Food processor	APM46
			APM47
			APM48
			APM49
			APM50
		Forager	APM51
			APM52
			APM53
			APM54
			APM55
		Nurse	APM56
			APM57
			APM58
			APM60
	E	Food processor	APM61
			APM62
			APM63
			APM64
			APM65
		Forager	APM66
			APM67
			APM68
			APM69
			APM70
		Nurse	APM71
			APM72
			APM73
			APM74
			APM75
