# Supplementary material for: The gut microbiome is associated with behavioural task in honey bees
Source: Insectes Soc. 2018 May 19;65(3):419–29. doi: 10.1007/s00040-018-0624-9 (PMC6061168; doi:10.1007/s00040-018-0624-9)
Supplement: Supplementary file 3 — Table S3. Results based on pairwise comparisons of OTU representation between honey bees performing different behaviours [test implemented in DESeq2, mean = mean of normalized counts for all samples, false discovery rate controlled for using the Benjamini and Hochberg procedure (Benjamini and Hochberg <link rid="bib5">1995</link>)] (XLSX 15 KB) [file 40_2018_624_MOESM3_ESM.xlsx]

## Sheet: Sheet1
Forager vs Food processor
	mean	log 2 fold change	standard error	Wald statistic	Wald test pvalue	B-H adjusted pvalues
Bacteria;Firmicutes;Bacilli;Lactobacillales;Lactobacillaceae;Lactobacillus;Lactobacillus mellis (Firm-4)	11212.1	-2.41869	0.554874	-4.35898	1.30667e-05	0.000509602
Bacteria;Proteobacteria;Gammaproteobacteria;Orbales;Orbaceae;?;?	19.5451	-1.84148	0.456582	-4.03319	5.50254e-05	0.001073
Bacteria;Proteobacteria;Gammaproteobacteria;?;?;?;?	29.9203	-1.23158	0.324263	-3.7981	0.000145808	0.0018955
Bacteria;Firmicutes;Bacilli;?;?;?;?	4.17095	-1.76495	0.500541	-3.52608	0.000421758	0.00411214
Bacteria;Actinobacteria;Actinobacteria;Actinobacteridae;Bifidobacteriales;Bifidobacteriaceae;?	2235.79	-1.54154	0.554707	-2.77902	0.00545227	0.03932
Bacteria;Proteobacteria;Alphaproteobacteria;Rhizobiales;Bartonellaceae;Bartonella;Bartonella apis	58.8016	-1.80139	0.656221	-2.7451	0.00604923	0.03932
Bacteria;Firmicutes;Bacilli;Lactobacillales;Lactobacillaceae;Lactobacillus;Lactobacillus kunkeei	12.1914	1.09372	0.475014	2.30251	0.0213067	0.118709
Bacteria;Firmicutes;Bacilli;Lactobacillales;Lactobacillaceae;Lactobacillus;Lactobacillus melliventris (Firm-5)	759.249	-1.07329	0.487603	-2.20116	0.0277245	0.129061
Bacteria;Proteobacteria;Betaproteobacteria;Neisseriales;Neisseriaceae;?;?	1.5735	-1.29989	0.59821	-2.17296	0.0297833	0.129061
Bacteria;Firmicutes;Bacilli;Lactobacillales;Lactobacillaceae;Lactobacillus;Lactobacillus helsingborgensis (Firm-5)	1071.66	-1.13277	0.538042	-2.10535	0.0352605	0.137516
Bacteria;Firmicutes;Bacilli;Lactobacillales;?;?;?	14.8047	0.504715	0.261904	1.9271	0.0539673	0.191339
Bacteria;Proteobacteria;?;?;?;?;?	18.722	-0.423143	0.266067	-1.59036	0.111753	0.363198
Bacteria;Proteobacteria;Betaproteobacteria;Neisseriales;Neisseriaceae;Snodgrassella;Snodgrassella alvi	27749.8	0.619651	0.418279	1.48143	0.138492	0.415475
Bacteria;Proteobacteria;Gammaproteobacteria;Pseudomonadales;?;?;?	4.09257	0.759254	0.540372	1.40506	0.160003	0.445724
Bacteria;Firmicutes;Bacilli;Lactobacillales;Lactobacillaceae;Lactobacillus;Lactobacillus apis (Firm-5)	8125.8	-0.424939	0.317957	-1.33646	0.181398	0.471634
Bacteria;Proteobacteria;Alphaproteobacteria;Rhodospirillales;Acetobacteraceae;Parasacharibacter;Parasaccharibacter apium/Alpha_2.2	3.69213	-0.742085	0.685246	-1.08295	0.278832	0.621218
Bacteria;Proteobacteria;Betaproteobacteria;Neisseriales;?;?;?	1.82612	0.602528	0.577618	1.04313	0.29689	0.621218
Bacteria;Proteobacteria;Betaproteobacteria;?;?;?;?	9.69985	0.320652	0.313607	1.02247	0.30656	0.621218
Bacteria;Proteobacteria;Alphaproteobacteria;Rhizobiales;?;?;?	5.65288	0.423907	0.425015	0.997393	0.318574	0.621218
Bacteria;Proteobacteria;Alphaproteobacteria;Rhizobiales;Bartonellaceae;?;?	0.957727	-0.741635	0.779962	-0.95086	0.341676	0.634541
Bacteria;Proteobacteria;Gammaproteobacteria;Orbales;?;?;?	37.0823	-0.257387	0.298087	-0.863464	0.387882	0.687609
Bacteria;Proteobacteria;Gammaproteobacteria;Orbales;Orbaceae;Gilliamella;?	2.62205	0.460286	0.594298	0.774503	0.438633	0.695424
Bacteria;?;?;?;?;?;?	9.36029	0.23626	0.306613	0.770548	0.440975	0.695424
Bacteria;Bacteroidetes;Bacteroidetes;Bacteroidales;?;?;?	2.45032	-0.588149	0.773716	-0.760161	0.447158	0.695424
Bacteria;Actinobacteria;Actinobacteria;?;?;?;?	5.08084	0.304134	0.414971	0.732905	0.463616	0.695424
Bacteria;Bacteroidetes;Bacteroidetes;?;?;?;?	5.76274	0.315424	0.485895	0.64916	0.516235	0.745673
Bacteria;Proteobacteria;Gammaproteobacteria;Orbales;Orbaceae;Frischella;Frischella perrara	67218.1	0.389141	0.629183	0.618487	0.536254	0.746926
Bacteria;Actinobacteria;Actinobacteria;Actinobacteridae;?;?;?	0.362481	-0.419636	0.949296	-0.44205	0.658453	0.861815
Bacteria;Firmicutes;Bacilli;Lactobacillales;Lactobacillaceae;Lactobacillus;Lactobacillus mellifer (Firm-4)	142.21	-0.287769	0.660227	-0.435865	0.662935	0.861815
Bacteria;Firmicutes;?;?;?;?;?	3.32593	0.192968	0.531542	0.363035	0.716579	0.881555
Bacteria;Proteobacteria;Alphaproteobacteria;?;?;?;?	19.7365	-0.131772	0.372222	-0.354016	0.723327	0.881555
Bacteria;Proteobacteria;Alphaproteobacteria;Acetobacteraceae;?;?;?	0.330352	0.215086	0.914119	0.235294	0.813981	0.950995
Bacteria;Firmicutes;Bacilli;Lactobacillales;Lactobacillaceae;Lactobacillus;?	1804.98	-0.0857521	0.478783	-0.179104	0.857856	0.950995
Bacteria;Bacteroidetes;?;?;?;?;?	0.142953	0.147943	0.877974	0.168505	0.866186	0.950995
Bacteria;Proteobacteria;Gammaproteobacteria;Orbales;Orbaceae;Gilliamella;Gilliamella apicola	42061.2	0.0978371	0.636521	0.153706	0.877842	0.950995
Bacteria;Proteobacteria;Betaproteobacteria;Neisseriales;Neisseriaceae;Snodgrassella;?	36.784	0.0228587	0.429427	0.0532308	0.957548	0.965957
Bacteria;Bacteroidetes;Bacteroidetes;Bacteroidales;Bacteroidaceae;Apibacter;Apibacter adventoris	0.0256425	-0.0395701	0.877889	-0.0450741	0.964048	0.965957
Bacteria;Proteobacteria;Alphaproteobacteria;Rhodospirillales;Acetobacteraceae;Alpha_2.1;?	7985.59	-0.0233822	0.547851	-0.04268	0.965957	0.965957
Nurse versus Forager
	mean	log 2 fold change	standard error	Wald statistic	Wald test pvalue	B-H adjusted pvalues
Bacteria;Firmicutes;Bacilli;Lactobacillales;Lactobacillaceae;Lactobacillus;Lactobacillus mellis (Firm-4)	10165.7	2.23818	0.509954	4.38898	1.14e-05	0.000173533
Bacteria;Firmicutes;Bacilli;Lactobacillales;Lactobacillaceae;Lactobacillus;Lactobacillus kunkeei	19.7438	-2.08209	0.481145	-4.32737	1.51e-05	0.000173533
Bacteria;Actinobacteria;Actinobacteria;Actinobacteridae;Bifidobacteriales;Bifidobacteriaceae;?	3001.8	1.89377	0.494645	3.82853	0.000128911	0.000988315
Bacteria;Firmicutes;Bacilli;Lactobacillales;?;?;?	16.83	-0.93156	0.261499	-3.56238	0.000367505	0.00211315
Bacteria;Firmicutes;Bacilli;Lactobacillales;Lactobacillaceae;Lactobacillus;Lactobacillus melliventris (Firm-5)	1026.78	1.34308	0.46607	2.88171	0.0039552	0.0151616
Bacteria;Proteobacteria;Betaproteobacteria;Neisseriales;Neisseriaceae;Snodgrassella;Snodgrassella alvi	34031.6	-0.963594	0.414335	-2.32564	0.0200378	0.0658386
Bacteria;Proteobacteria;Alphaproteobacteria;Rhodospirillales;Acetobacteraceae;Alpha_2.1;?	6824.5	-1.07709	0.504032	-2.13695	0.0326019	0.0937303
Bacteria;Proteobacteria;Gammaproteobacteria;Orbales;Orbaceae;?;?	14.7696	0.874359	0.435186	2.00916	0.04452	0.113773
Bacteria;Firmicutes;Bacilli;Lactobacillales;Lactobacillaceae;Lactobacillus;Lactobacillus helsingborgensis (Firm-5)	1127.32	1.01153	0.56854	1.77917	0.0752117	0.172987
Bacteria;Proteobacteria;Betaproteobacteria;?;?;?;?	18.6846	-0.736109	0.428644	-1.7173	0.0859248	0.179661
Bacteria;Proteobacteria;Gammaproteobacteria;Orbales;Orbaceae;Frischella;Frischella perrara	66792.2	-1.08466	0.654882	-1.65627	0.0976672	0.187195
Bacteria;Proteobacteria;Alphaproteobacteria;?;?;?;?	20.9542	-0.568755	0.363454	-1.56486	0.117615	0.202314
Bacteria;Proteobacteria;Betaproteobacteria;Neisseriales;Neisseriaceae;Snodgrassella;?	37.9877	-0.648505	0.420645	-1.54169	0.123148	0.202314
Bacteria;Proteobacteria;Gammaproteobacteria;Orbales;?;?;?	35.6044	-0.357349	0.261987	-1.36399	0.17257	0.264607
Bacteria;?;?;?;?;?;?	11.4962	-0.328716	0.315542	-1.04175	0.297528	0.427696
Bacteria;Proteobacteria;?;?;?;?;?	24.4474	-0.288786	0.322577	-0.895246	0.370656	0.501475
Bacteria;Proteobacteria;Gammaproteobacteria;Orbales;Orbaceae;Gilliamella;Gilliamella apicola	47393.1	-0.488336	0.618254	-0.789862	0.429608	0.548944
Bacteria;Proteobacteria;Gammaproteobacteria;?;?;?;?	24.1534	0.224862	0.325379	0.691079	0.489516	0.592572
Bacteria;Firmicutes;Bacilli;Lactobacillales;Lactobacillaceae;Lactobacillus;Lactobacillus mellifer (Firm-4)	122.791	-0.260839	0.584206	-0.446485	0.655247	0.753534
Bacteria;Firmicutes;Bacilli;Lactobacillales;Lactobacillaceae;Lactobacillus;?	2291.32	0.152586	0.450125	0.338986	0.73462	0.804584
Bacteria;Firmicutes;Bacilli;Lactobacillales;Lactobacillaceae;Lactobacillus;Lactobacillus apis (Firm-5)	8804.71	0.0631091	0.31271	0.201813	0.840063	0.878247
Bacteria;Proteobacteria;Alphaproteobacteria;Rhizobiales;Bartonellaceae;Bartonella;Bartonella apis	25.457	0.0187229	0.623446	0.0300314	0.976042	0.976042
